# Supplementary material for: Genome-wide siRNA screen of genes regulating the LPS-induced TNF-α response in human macrophages
Source: Sci Data. 2017 Mar 1;4:170007. doi: 10.1038/sdata.2017.7 (PMC5332009; doi:10.1038/sdata.2017.7)
Supplement: Supplementary file 1 [file sdata20177-isa1.zip]

Archive with 4 entries (4 files):
- i_Investigation.txt
- s_study_Fraser.txt
- a_screen_Fraser.txt
- a_microarray_Fraser.txt
