# Supplementary material for: Genome-wide siRNA screen of genes regulating the LPS-induced TNF-α response in human macrophages
Source: Sci Data. 2017 Mar 1;4:170007. doi: 10.1038/sdata.2017.7 (PMC5332009; doi:10.1038/sdata.2017.7)
Supplement: Supplementary file 1 [file sdata20177-isa1.zip › s_study_Fraser.txt]

Source Name	Characteristics[organism]	Term Source REF	Term Accession Number	Characteristics[organism part]	Term Source REF	Term Accession Number	Characteristics[cell line]	Term Source REF	Term Accession Number	Protocol REF	Sample Name	Factor Value[siRNA target]	Factor Value[LPS concentration]
THP1 B5 reporter cells with dual luciferase readouts	Homo sapiens	NCBITAXON		Toll-like receptor 4	PR	PR:000001155	THP-1 cell	BTO	BTO:0001370	Cell culture and TLR ligand stimulation	TLR4	genome	LPS concentration
