# Supplementary material for: Genome-wide siRNA screen of genes regulating the LPS-induced TNF-α response in human macrophages
Source: Sci Data. 2017 Mar 1;4:170007. doi: 10.1038/sdata.2017.7 (PMC5332009; doi:10.1038/sdata.2017.7)
Supplement: Supplementary file 1 [file sdata20177-isa1.zip › a_screen_Fraser.txt]

Sample Name	Protocol REF	Protocol REF	Assay Name	Raw Data File	Comment[Data Repository]	Comment[Data Record Accession]	Comment[Data Record URI]	Protocol REF	Derived Data File	Comment[Data Repository]	Comment[Data Record Accession]	Comment[Data Record URI]	Protocol REF	Derived Data File	Factor Value[siRNA target]
TLR4	siRNA screen hit selection	Primary genome-wide screen	TNF alpha reporter	AID_1224830_datatable_all.csv	NCBI PubChem BioAssay	AID: 1224830	https://pubchem.ncbi.nlm.nih.gov/bioassay/1224830 	Secondary screen with six independent siRNAs per gene	AID_1224831_datatable_all.csv	NCBI PubChem BioAssay	AID: 1224831	https://pubchem.ncbi.nlm.nih.gov/bioassay/1224831	Tertiary screening with multiple TLR ligands and microbial infection	Supplementary Table 2	genome
