# Supplementary material for: Genome-wide siRNA screen of genes regulating the LPS-induced TNF-α response in human macrophages
Source: Sci Data. 2017 Mar 1;4:170007. doi: 10.1038/sdata.2017.7 (PMC5332009; doi:10.1038/sdata.2017.7)
Supplement: Supplementary file 1 [file sdata20177-isa1.zip › a_microarray_Fraser.txt]

Sample Name	Protocol REF	Parameter Value[platform]	Assay Name	Raw Data File	Comment[Data Repository]	Comment[Data Record Accession]	Comment[Data Record URI]	Factor Value[siRNA target]	Factor Value[LPS concentration]	Unit	Term Source REF	Term Accession Number
TLR4	Transcriptome analysis	Illumina HumanHT-12 V4.0 expression beadchip	JSTHP1LPS0hRep1	GSE83824	Gene Expression Omnibus	GSE83826	https://www.ncbi.nlm.nih.gov/geo/query/acc.cgi?acc=GSE83826	genome	0	nanogram per milliliter	UO	UO:0000275
TLR4	Transcriptome analysis	Illumina HumanHT-12 V4.0 expression beadchip	JSTHP1LPS4hRep1	GSE83824	Gene Expression Omnibus	GSE83826	https://www.ncbi.nlm.nih.gov/geo/query/acc.cgi?acc=GSE83826	genome	10	nanogram per milliliter	UO	UO:0000275
TLR4	Transcriptome analysis	Illumina HumanHT-12 V4.0 expression beadchip	JSTHP1LPS0hRep2	GSE83824	Gene Expression Omnibus	GSE83826	https://www.ncbi.nlm.nih.gov/geo/query/acc.cgi?acc=GSE83826	genome	0	nanogram per milliliter	UO	UO:0000275
TLR4	Transcriptome analysis	Illumina HumanHT-12 V4.0 expression beadchip	JSTHP1LPS4hRep2	GSE83824	Gene Expression Omnibus	GSE83826	https://www.ncbi.nlm.nih.gov/geo/query/acc.cgi?acc=GSE83826	genome	10	nanogram per milliliter	UO	UO:0000275
TLR4	Transcriptome analysis	Illumina HumanHT-12 V4.0 expression beadchip	JSTHP1LPS00Rep3	GSE83824	Gene Expression Omnibus	GSE83826	https://www.ncbi.nlm.nih.gov/geo/query/acc.cgi?acc=GSE83826	genome	0	nanogram per milliliter	UO	UO:0000275
TLR4	Transcriptome analysis	Illumina HumanHT-12 V4.0 expression beadchip	JSTHP1LPS04Rep3	GSE83824	Gene Expression Omnibus	GSE83826	https://www.ncbi.nlm.nih.gov/geo/query/acc.cgi?acc=GSE83826	genome	10	nanogram per milliliter	UO	UO:0000275
