# Supplementary material for: Genome-wide siRNA screen of genes regulating the LPS-induced TNF-α response in human macrophages
Source: Sci Data. 2017 Mar 1;4:170007. doi: 10.1038/sdata.2017.7 (PMC5332009; doi:10.1038/sdata.2017.7)
Supplement: Supplementary Table 1 [file sdata20177-s2.xls]

## Sheet: Sheet1
GeneSymbol	EntrezID	Hit Class	siRNA1_Zscore	siRNA2_Zscore	siRNA3_Zscore	siRNA4_Zscore	siRNA5_Zscore	siRNA6_Zscore	Median_Zscore
PCF11	51585	Positive Regulator	-3.11	-2.09	-3.2	-1.92	-1.6	-2.28	-2.185
CYP27A1	1593	Positive Regulator	-2.76	-2.32	-2.7	-1.5	-1.63	-1.01	-1.975
TIPARP	25976	Positive Regulator	-2.07	-2.94	-2.12	-1.78	-1.46	-0.82	-1.925
C14orf43	91748	Positive Regulator	-1.95	-1.95	-2.12	-1.6	-0.01	-0.48	-1.775
SRP54	6729	Positive Regulator	0.34	-2.5	-1.73	-2.06	-1.75	-0.84	-1.74
NXF1	10482	Positive Regulator	-1.86	-1.87	-1.65	-1.37	-0.84	-0.5	-1.51
BCL6	604	Positive Regulator	-1.21	-2.01	-2.72	-1.37	-1.3	-1.43	-1.4
HSP90B1	7184	Positive Regulator	-1.57	-1.89	-0.68	-1.19	-1.97	-0.52	-1.38
UBL5	59286	Positive Regulator	-1.43	-1.37	-1.9	-0.27	-0.96	-1.33	-1.35
SF3B1	23451	Positive Regulator	-0.53	-1.85	-1.44	-1.1	-1.83	-0.66	-1.27
USPL1	10208	Positive Regulator	-1.34	-0.99	-1.39	-0.67	-1.38	-0.87	-1.165
CFLAR	8837	Positive Regulator	-2.03	-1.44	-2.12	1.45	-0.62	-0.85	-1.145
PPP1R10	5514	Positive Regulator	-0.31	-1.58	-1.05	-1.18	1.13	-1.31	-1.115
RND2	8153	Positive Regulator	-1.11	-1.72	0.17	-1.88	-1.07	0.67	-1.09
DUSP6	1848	Positive Regulator	-0.89	-1.46	-1.27	-0.41	-1.28	-0.44	-1.08
ARRDC2	27106	Positive Regulator	-0.05	-2.05	-0.69	-1.72	-0.99	-1.16	-1.075
ARCN1	372	Positive Regulator	-1.05	-1.8	-1.02	0.29	-0.42	-1.25	-1.035
MAFB	9935	Positive Regulator	-0.72	-2.41	-0.19	-0.7	-1.13	-1.87	-0.925
ABT1	29777	Positive Regulator	-0.75	-0.57	-1.69	-1.69	-0.79	-1.01	-0.9
JUP	3728	Positive Regulator	-0.1	-0.58	-1.09	-1.31	-1.17	-0.6	-0.845
ARID1B	57492	Positive Regulator	-1.11	-1.21	-0.22	-1.47	-0.56	0.71	-0.835
RASAL2	9462	Positive Regulator	-1.16	0.59	-0.11	-0.85	-0.82	-1.1	-0.835
EIF4G1	1981	Positive Regulator	-1.67	-2.55	-0.62	-0.89	1.14	-0.75	-0.82
SNW1	22938	Positive Regulator	-0.83	-0.79	-1.01	0.39	-1.43	-0.67	-0.81
ANKRD56	345079	Positive Regulator	-1.45	0.94	1.22	-1.09	-1.12	-0.53	-0.81
C6orf154	221424	Positive Regulator	-0.96	-2.61	1.61	-0.87	-0.74	0.92	-0.805
C9orf89	84270	Negative Regulator	2.56	0.73	1.28	5.58	0.58	-0.6	1.005
C2CD2L	9854	Negative Regulator	0.76	-0.37	3.09	1.01	1.06	5.93	1.035
C1orf226	400793	Negative Regulator	2.44	-0.08	1.85	-0.41	0.26	3.12	1.055
PPPDE2	27351	Negative Regulator	-1.12	1.56	1.32	0.8	0.21	2.22	1.06
TCF19	6941	Negative Regulator	3.15	1.91	1.36	1.18	-0.06	0.17	1.27
HECA	51696	Negative Regulator	-0.11	0.72	2.42	-0.57	1.84	3.47	1.28
CHEK1	1111	Negative Regulator	0.52	1.31	1.34	-0.35	3.31	2.67	1.325
IFIT1	3434	Negative Regulator	1.64	2.01	0.7	1.03	1.84	0.17	1.335
HAPLN3	145864	Negative Regulator	0.37	1.92	1.23	4.74	6.07	-0.67	1.575
NLRC4	58484	Negative Regulator	3.14	1.69	0.89	1.19	4.79	1.51	1.6
INTS6	26512	Negative Regulator	1.55	1.12	2.64	1.8	1.9	1.35	1.675
CHD8	57680	Negative Regulator	-0.32	3.13	1.86	-0.37	5.77	7.14	2.495
XPO1	7514	Negative Regulator	2.33	3.3	2.86	-0.55	2.86	1.55	2.595
