# Supplementary material for: Genome-wide siRNA screen of genes regulating the LPS-induced TNF-α response in human macrophages
Source: Sci Data. 2017 Mar 1;4:170007. doi: 10.1038/sdata.2017.7 (PMC5332009; doi:10.1038/sdata.2017.7)
Supplement: Supplementary Table 2 [file sdata20177-s3.xls]

## Sheet: Sheet1
GeneSymbol	EntrezID	Hit Class	Validation with additional stimuli	LPS		P2C		P3C		PGN		FLG		R848		TB
				Mean	SD	Mean	SD	Mean	SD	Mean	SD	Mean	SD	Mean	SD	Mean	SD
PCF11	51585	Positive Regulator	Yes	0.35825	0.068	0.30275	0.0852064	0.26225	0.0866206	0.30525	0.00601041	0.26125	0.030052	0.307	0.0353553	0.426	0.0756604
CYP27A1	1593	Positive Regulator	Yes	0.338	0.165463	1.6775	0.0438406	1.265	0.426385	1.24175	0.030052	0.5545	0.0162635	0.2255	0.0622254	1.34225	0.100056
TIPARP	25976	Positive Regulator	Yes	0.39	0.234052	0.381	0.130815	0.341	0.105359	0.3845	0.0756604	0.2205	0.0735391	0.322	0.0912168	0.44475	0.0922774
C14orf43	91748	Positive Regulator	Yes	0.7185	0.0777817	0.6315	0.195869	0.4995	0.0643467	0.58875	0.108541	0.473	0.0898026	0.578	0.126572	0.70775	0.114905
SRP54	6729	Positive Regulator	Yes	0.39575	0.121976	0.80025	0.148139	0.746	0.217789	0.68825	0.13329	0.275	0.0615183	0.6765	0.128693	0.8565	0.116673
NXF1	10482	Positive Regulator	No	0.84275	0.221678	0.88725	0.187737	0.76425	0.256326	0.9185	0.296985	0.7085	0.159806	0.917	0.27365	0.9985	0.341533
BCL6	604	Positive Regulator	Yes	0.4195	0.0473762	0.47725	0.095813	0.46875	0.136118	0.50775	0.083085	0.4045	0.0431335	0.43375	0.0901561	0.574	0.0304056
HSP90B1	7184	Positive Regulator	Yes	0.601	0.18809	1.052	0.311127	1.0495	0.352139	0.991	0.176777	0.59525	0.00601041	0.565	0.118087	1.0775	0.271529
UBL5	59286	Positive Regulator	Yes	0.51925	0.0576292	0.52125	0.127633	0.4395	0.0869741	0.50275	0.0887419	0.35325	0.0590434	0.6435	0.135765	0.5485	0.0827315
SF3B1	23451	Positive Regulator	Yes	0.5855	0.243245	0.4795	0.177484	0.4015	0.0700036	0.56975	0.0406586	0.3565	0.124451	0.483	0.103238	0.68675	0.143189
USPL1	10208	Positive Regulator	Yes	0.9305	0.154149	0.65125	0.198343	0.54875	0.138239	0.665	0.141421	0.51325	0.121976	0.83475	0.134704	0.65075	0.186323
CFLAR	8837	Positive Regulator	Yes	0.355	0.131522	1.07225	0.150967	0.93775	0.37017	1.1365	0.0622254	0.6055	0.203647	0.44725	0.114198	1.29375	0.330572
PPP1R10	5514	Positive Regulator	Yes	0.6395	0.159806	0.5685	0.246073	0.488	0.222032	0.55625	0.102177	0.473	0.108187	0.6155	0.0777817	0.693	0.0841457
RND2	8153	Positive Regulator	Yes	1.033	0.0813173	0.7795	0.159806	0.7945	0.192333	0.9195	0.184555	0.6605	0.170413	0.94425	0.170766	0.905	0.178898
DUSP6	1848	Positive Regulator	No	0.7055	0.352139	1.246	0.00424264	1.00675	0.14531	1.00975	0.0943988	0.84025	0.0668216	0.726	0.272236	1.2195	0.0268701
ARRDC2	27106	Positive Regulator	Yes	0.99525	0.00318198	0.6475	0.190212	0.54025	0.095813	0.64975	0.143189	0.5795	0.128693	1.1845	0.11243	0.671	0.108187
ARCN1	372	Positive Regulator	Yes	0.5965	0.086267	1.00625	0.209657	1.0605	0.236881	1.0655	0.0106066	0.6245	0.00989949	0.60375	0.158038	1.083	0.155563
MAFB	9935	Positive Regulator	Yes	0.558	0.114551	0.73725	0.152382	0.70375	0.159453	0.56175	0.139654	0.38125	0.0731856	1.51275	0.274711	0.70175	0.131875
ABT1	29777	Positive Regulator	Yes	0.83025	0.153796	0.64325	0.210364	0.53775	0.148139	0.664	0.086267	0.5245	0.106773	0.70025	0.140361	0.70425	0.114198
JUP	3728	Positive Regulator	Yes	0.786	0.0360624	0.711	0.250316	0.65	0.210011	0.72675	0.146018	0.514	0.00353553	0.78075	0.0526795	0.75225	0.159453
ARID1B	57492	Positive Regulator	Yes	1.16225	0.186323	0.5795	0.0339411	0.56375	0.126926	0.7715	0.267993	0.6615	0.092631	1.0245	0.0360624	0.705	0.122329
RASAL2	9462	Positive Regulator	Yes	0.52925	0.0116673	0.601	0.190212	0.5705	0.172534	0.54325	0.168645	0.44925	0.0456084	0.4525	0.0586899	0.63325	0.184908
EIF4G1	1981	Positive Regulator	Yes	0.43175	0.124804	0.32125	0.00813173	0.26175	0.0922774	0.40175	0.0767211	0.37175	0.0703571	0.44575	0.115612	0.40425	0.0293449
SNW1	22938	Positive Regulator	Yes	0.691	0.0318198	0.56675	0.0866206	0.4915	0.0763675	0.65625	0.185616	0.476	0.0947523	0.8895	0.0685894	0.6185	0.137179
ANKRD56	345079	Positive Regulator	Yes	0.9975	0.00212132	0.54525	0.0647003	0.57675	0.230163	0.75625	0.26269	0.61825	0.107127	0.88375	0.14531	0.7375	0.0615183
C6orf154	221424	Positive Regulator	Yes	0.5605	0.272943	0.58375	0.211778	0.48725	0.153796	0.55125	0.0243952	0.4685	0.154149	0.6555	0.156271	0.736	0.128693
C9orf89	84270	Negative Regulator	Yes	1.835	0.0636396	1.197	0.106773	0.98825	0.0413657	1.191	0.160513	1.18575	0.0922774	1.43675	0.109955	1.3445	0.0120208
C2CD2L	9854	Negative Regulator	No	1.237	0.0707107	0.9265	0.393151	0.7825	0.142128	0.84	0.195161	0.63275	0.147432	1.02025	0.218142	0.9415	0.296278
C1orf226	400793	Negative Regulator	Yes	1.79025	0.0222739	0.867	0.200111	0.855	0.217789	1.15975	0.356735	0.92675	0.0788424	1.41125	0.184908	1.1625	0.163342
PPPDE2	27351	Negative Regulator	No	1.44875	0.049851	0.69275	0.15026	0.63475	0.0745998	0.86675	0.285318	0.64925	0.0307591	1.05525	0.0413657	0.7615	0.0834386
TCF19	6941	Negative Regulator	No	1.33575	0.194101	0.7975	0.233345	0.7225	0.161927	0.9415	0.0586899	0.6965	0.072832	1.128	0.206475	0.92775	0.167231
HECA	51696	Negative Regulator	No	1.2565	0.175362	0.9805	0.383959	1.0285	0.334462	0.941	0.242538	0.8405	0.129401	1.16725	0.182787	1.11225	0.0936916
CHEK1	1111	Negative Regulator	Yes	1.4535	0.417193	1.0975	0.308299	1.01275	0.241477	1.093	0.0424264	0.8035	0.113844	1.1575	0.234052	1.2545	0.252084
IFIT1	3434	Negative Regulator	Yes	1.9245	0.141421	0.6725	0.0296985	0.68325	0.06965	1.12075	0.0993485	0.851	0.00707107	1.53825	0.193394	0.93575	0.0109602
HAPLN3	145864	Negative Regulator	No	1.7405	0.0169706	0.8	0.301227	0.66375	0.143189	0.778	0.187383	0.642	0.192333	1.0925	0.0799031	0.85075	0.146018
NLRC4	58484	Negative Regulator	Yes	1.2315	0.338704	1.05475	0.259155	1.02775	0.309359	0.9375	0.269408	0.87875	0.0399515	1.53975	0.0576292	1.107	0.129401
INTS6	26512	Negative Regulator	Yes	1.37875	0.233699	1.12725	0.336229	1.04225	0.235113	1.24925	0.360978	1.0275	0.104652	1.18825	0.022981	1.20975	0.221678
CHD8	57680	Negative Regulator	Yes	1.80225	0.104298	1.048	0.272236	0.9905	0.306884	1.254	0.270115	1.10125	0.109955	1.60225	0.0922774	1.2545	0.304056
XPO1	7514	Negative Regulator	Yes	2.14525	0.201172	0.9795	0.253851	0.963	0.183848	1.2815	0.239002	0.968	0.181019	1.5245	0.348604	1.142	0.297692
